# Supplementary material for: Multiparametric MRI for the improved diagnostic accuracy of Alzheimer’s disease and mild cognitive impairment: Research protocol of a case-control study design
Source: PLoS One. 2021 Sep 21;16(9):e0252883. doi: 10.1371/journal.pone.0252883 (PMC8454976; doi:10.1371/journal.pone.0252883)
Supplement: S1 Data — (ZIP) [file pone.0252883.s001.zip]

Archive with 379 entries (378 files):
- Healthy volunteer MRI data/DICOM/
- Healthy volunteer MRI data/DICOM/I1067
- Healthy volunteer MRI data/DICOM/I1107
- Healthy volunteer MRI data/DICOM/I1108
- Healthy volunteer MRI data/DICOM/I1109
- Healthy volunteer MRI data/DICOM/I1146
- Healthy volunteer MRI data/DICOM/I1147
- Healthy volunteer MRI data/DICOM/I1148
- Healthy volunteer MRI data/DICOM/I1149
- Healthy volunteer MRI data/DICOM/I1150
- Healthy volunteer MRI data/DICOM/I1151
- Healthy volunteer MRI data/DICOM/I1152
- Healthy volunteer MRI data/DICOM/I1153
- Healthy volunteer MRI data/DICOM/I1154
- Healthy volunteer MRI data/DICOM/I1155
- Healthy volunteer MRI data/DICOM/I1156
- Healthy volunteer MRI data/DICOM/I1157
- Healthy volunteer MRI data/DICOM/I1158
- Healthy volunteer MRI data/DICOM/I1159
- Healthy volunteer MRI data/DICOM/I1160
- Healthy volunteer MRI data/DICOM/I1161
- Healthy volunteer MRI data/DICOM/I1162
- Healthy volunteer MRI data/DICOM/I1163
- Healthy volunteer MRI data/DICOM/I1164
- Healthy volunteer MRI data/DICOM/I1165
- Healthy volunteer MRI data/DICOM/I1166
- Healthy volunteer MRI data/DICOM/I1167
- Healthy volunteer MRI data/DICOM/I1168
- Healthy volunteer MRI data/DICOM/I1169
- Healthy volunteer MRI data/DICOM/I1170
- Healthy volunteer MRI data/DICOM/I1171
- Healthy volunteer MRI data/DICOM/I1172
- Healthy volunteer MRI data/DICOM/I1173
- Healthy volunteer MRI data/DICOM/I1174
- Healthy volunteer MRI data/DICOM/I1175
- Healthy volunteer MRI data/DICOM/I1176
- Healthy volunteer MRI data/DICOM/I1177
- Healthy volunteer MRI data/DICOM/I1178
- Healthy volunteer MRI data/DICOM/I1179
- Healthy volunteer MRI data/DICOM/I1180
- Healthy volunteer MRI data/DICOM/I1181
- Healthy volunteer MRI data/DICOM/I1182
- Healthy volunteer MRI data/DICOM/I1183
- Healthy volunteer MRI data/DICOM/I1184
- Healthy volunteer MRI data/DICOM/I1185
- Healthy volunteer MRI data/DICOM/I1186
- Healthy volunteer MRI data/DICOM/I1187
- Healthy volunteer MRI data/DICOM/I1188
- Healthy volunteer MRI data/DICOM/I1189
- Healthy volunteer MRI data/DICOM/I1190
- Healthy volunteer MRI data/DICOM/I1191
- Healthy volunteer MRI data/DICOM/I1192
- Healthy volunteer MRI data/DICOM/I1193
- Healthy volunteer MRI data/DICOM/I1194
- Healthy volunteer MRI data/DICOM/I1195
- Healthy volunteer MRI data/DICOM/I1196
- Healthy volunteer MRI data/DICOM/I1197
- Healthy volunteer MRI data/DICOM/I1198
- Healthy volunteer MRI data/DICOM/I1199
- Healthy volunteer MRI data/DICOM/I1200
- Healthy volunteer MRI data/DICOM/I1201
- Healthy volunteer MRI data/DICOM/I1202
- Healthy volunteer MRI data/DICOM/I1203
- Healthy volunteer MRI data/DICOM/I1204
- Healthy volunteer MRI data/DICOM/I1205
- Healthy volunteer MRI data/DICOM/I1206
- Healthy volunteer MRI data/DICOM/I1207
- Healthy volunteer MRI data/DICOM/I1208
- Healthy volunteer MRI data/DICOM/I1209
- Healthy volunteer MRI data/DICOM/I1210
- Healthy volunteer MRI data/DICOM/I1211
- Healthy volunteer MRI data/DICOM/I1212
- Healthy volunteer MRI data/DICOM/I1213
- Healthy volunteer MRI data/DICOM/I1214
- Healthy volunteer MRI data/DICOM/I1215
- Healthy volunteer MRI data/DICOM/I1216
- Healthy volunteer MRI data/DICOM/I1217
- Healthy volunteer MRI data/DICOM/I1218
- Healthy volunteer MRI data/DICOM/I1219
- Healthy volunteer MRI data/DICOM/I1220
- Healthy volunteer MRI data/DICOM/I1221
- Healthy volunteer MRI data/DICOM/I1222
- Healthy volunteer MRI data/DICOM/I1223
- Healthy volunteer MRI data/DICOM/I1224
- Healthy volunteer MRI data/DICOM/I1225
- Healthy volunteer MRI data/DICOM/I1226
- Healthy volunteer MRI data/DICOM/I1227
- Healthy volunteer MRI data/DICOM/I1228
- Healthy volunteer MRI data/DICOM/I1229
- Healthy volunteer MRI data/DICOM/I1230
- Healthy volunteer MRI data/DICOM/I1231
- Healthy volunteer MRI data/DICOM/I1232
- Healthy volunteer MRI data/DICOM/I1233
- Healthy volunteer MRI data/DICOM/I1234
- Healthy volunteer MRI data/DICOM/I1235
- Healthy volunteer MRI data/DICOM/I1236
- Healthy volunteer MRI data/DICOM/I1237
- Healthy volunteer MRI data/DICOM/I1238
- Healthy volunteer MRI data/DICOM/I1239
- Healthy volunteer MRI data/DICOM/I1240
- Healthy volunteer MRI data/DICOM/I1241
- Healthy volunteer MRI data/DICOM/I1242
- Healthy volunteer MRI data/DICOM/I1243
- Healthy volunteer MRI data/DICOM/I1244
- Healthy volunteer MRI data/DICOM/I1245
- Healthy volunteer MRI data/DICOM/I1246
- Healthy volunteer MRI data/DICOM/I1247
- Healthy volunteer MRI data/DICOM/I1248
- Healthy volunteer MRI data/DICOM/I1249
- Healthy volunteer MRI data/DICOM/I1250
- Healthy volunteer MRI data/DICOM/I1251
- Healthy volunteer MRI data/DICOM/I1252
- Healthy volunteer MRI data/DICOM/I1253
- Healthy volunteer MRI data/DICOM/I1254
- Healthy volunteer MRI data/DICOM/I1255
- Healthy volunteer MRI data/DICOM/I1256
- Healthy volunteer MRI data/DICOM/I1257
- Healthy volunteer MRI data/DICOM/I1258
- Healthy volunteer MRI data/DICOM/I1259
- Healthy volunteer MRI data/DICOM/I1260
- Healthy volunteer MRI data/DICOM/I1261
- Healthy volunteer MRI data/DICOM/I1262
- Healthy volunteer MRI data/DICOM/I1263
- Healthy volunteer MRI data/DICOM/I1264
- Healthy volunteer MRI data/DICOM/I1265
- Healthy volunteer MRI data/DICOM/I1266
- Healthy volunteer MRI data/DICOM/I1267
- Healthy volunteer MRI data/DICOM/I1268
- Healthy volunteer MRI data/DICOM/I1269
- Healthy volunteer MRI data/DICOM/I1270
- Healthy volunteer MRI data/DICOM/I1271
- Healthy volunteer MRI data/DICOM/I1272
- Healthy volunteer MRI data/DICOM/I1273
- Healthy volunteer MRI data/DICOM/I1274
- Healthy volunteer MRI data/DICOM/I1275
- Healthy volunteer MRI data/DICOM/I1276
- Healthy volunteer MRI data/DICOM/I1277
- Healthy volunteer MRI data/DICOM/I1278
- Healthy volunteer MRI data/DICOM/I1279
- Healthy volunteer MRI data/DICOM/I1280
- Healthy volunteer MRI data/DICOM/I1281
- Healthy volunteer MRI data/DICOM/I1282
- Healthy volunteer MRI data/DICOM/I1283
- Healthy volunteer MRI data/DICOM/I1284
- Healthy volunteer MRI data/DICOM/I1285
- Healthy volunteer MRI data/DICOM/I1286
- Healthy volunteer MRI data/DICOM/I1287
- Healthy volunteer MRI data/DICOM/I1288
- Healthy volunteer MRI data/DICOM/I1289
- Healthy volunteer MRI data/DICOM/I1290
- Healthy volunteer MRI data/DICOM/I1291
- Healthy volunteer MRI data/DICOM/I264
- Healthy volunteer MRI data/DICOM/I265
- Healthy volunteer MRI data/DICOM/I266
- Healthy volunteer MRI data/DICOM/I267
- Healthy volunteer MRI data/DICOM/I268
- Healthy volunteer MRI data/DICOM/I269
- Healthy volunteer MRI data/DICOM/I270
- Healthy volunteer MRI data/DICOM/I271
- Healthy volunteer MRI data/DICOM/I272
- Healthy volunteer MRI data/DICOM/I273
- Healthy volunteer MRI data/DICOM/I274
- Healthy volunteer MRI data/DICOM/I275
- Healthy volunteer MRI data/DICOM/I276
- Healthy volunteer MRI data/DICOM/I277
- Healthy volunteer MRI data/DICOM/I278
- Healthy volunteer MRI data/DICOM/I279
- Healthy volunteer MRI data/DICOM/I280
- Healthy volunteer MRI data/DICOM/I281
- Healthy volunteer MRI data/DICOM/I282
- Healthy volunteer MRI data/DICOM/I283
- Healthy volunteer MRI data/DICOM/I284
- Healthy volunteer MRI data/DICOM/I285
- Healthy volunteer MRI data/DICOM/I286
- Healthy volunteer MRI data/DICOM/I287
- Healthy volunteer MRI data/DICOM/I288
- Healthy volunteer MRI data/DICOM/I289
- Healthy volunteer MRI data/DICOM/I290
- Healthy volunteer MRI data/DICOM/I291
- Healthy volunteer MRI data/DICOM/I292
- Healthy volunteer MRI data/DICOM/I293
- Healthy volunteer MRI data/DICOM/I294
- Healthy volunteer MRI data/DICOM/I295
- Healthy volunteer MRI data/DICOM/I296
- Healthy volunteer MRI data/DICOM/I297
- Healthy volunteer MRI data/DICOM/I298
- Healthy volunteer MRI data/DICOM/I299
- Healthy volunteer MRI data/DICOM/I300
- Healthy volunteer MRI data/DICOM/I301
- Healthy volunteer MRI data/DICOM/I302
- Healthy volunteer MRI data/DICOM/I303
- Healthy volunteer MRI data/DICOM/I304
- Healthy volunteer MRI data/DICOM/I305
- Healthy volunteer MRI data/DICOM/I306
- Healthy volunteer MRI data/DICOM/I307
- Healthy volunteer MRI data/DICOM/I308
- Healthy volunteer MRI data/DICOM/I322
- Healthy volunteer MRI data/DICOM/I323
- Healthy volunteer MRI data/DICOM/I324
- Healthy volunteer MRI data/DICOM/I325
- Healthy volunteer MRI data/DICOM/I326
- Healthy volunteer MRI data/DICOM/I327
- Healthy volunteer MRI data/DICOM/I328
- Healthy volunteer MRI data/DICOM/I329
- Healthy volunteer MRI data/DICOM/I330
- Healthy volunteer MRI data/DICOM/I331
- Healthy volunteer MRI data/DICOM/I332
- Healthy volunteer MRI data/DICOM/I333
- Healthy volunteer MRI data/DICOM/I334
- Healthy volunteer MRI data/DICOM/I335
- Healthy volunteer MRI data/DICOM/I336
- Healthy volunteer MRI data/DICOM/I337
- Healthy volunteer MRI data/DICOM/I338
- Healthy volunteer MRI data/DICOM/I339
- Healthy volunteer MRI data/DICOM/I340
- Healthy volunteer MRI data/DICOM/I341
- Healthy volunteer MRI data/DICOM/I342
- Healthy volunteer MRI data/DICOM/I343
- Healthy volunteer MRI data/DICOM/I344
- Healthy volunteer MRI data/DICOM/I345
- Healthy volunteer MRI data/DICOM/I346
- Healthy volunteer MRI data/DICOM/I347
- Healthy volunteer MRI data/DICOM/I348
- Healthy volunteer MRI data/DICOM/I349
- Healthy volunteer MRI data/DICOM/I361
- Healthy volunteer MRI data/DICOM/I362
- Healthy volunteer MRI data/DICOM/I373
- Healthy volunteer MRI data/DICOM/I374
- Healthy volunteer MRI data/DICOM/I375
- Healthy volunteer MRI data/DICOM/I376
- Healthy volunteer MRI data/DICOM/I377
- Healthy volunteer MRI data/DICOM/I378
- Healthy volunteer MRI data/DICOM/I379
- Healthy volunteer MRI data/DICOM/I380
- Healthy volunteer MRI data/DICOM/I381
- Healthy volunteer MRI data/DICOM/I382
- Healthy volunteer MRI data/DICOM/I383
- Healthy volunteer MRI data/DICOM/I384
- Healthy volunteer MRI data/DICOM/I385
- Healthy volunteer MRI data/DICOM/I386
- Healthy volunteer MRI data/DICOM/I387
- Healthy volunteer MRI data/DICOM/I388
- Healthy volunteer MRI data/DICOM/I389
- Healthy volunteer MRI data/DICOM/I390
- Healthy volunteer MRI data/DICOM/I391
- Healthy volunteer MRI data/DICOM/I392
- Healthy volunteer MRI data/DICOM/I393
- Healthy volunteer MRI data/DICOM/I394
- Healthy volunteer MRI data/DICOM/I395
- Healthy volunteer MRI data/DICOM/I396
- Healthy volunteer MRI data/DICOM/I397
- Healthy volunteer MRI data/DICOM/I398
- Healthy volunteer MRI data/DICOM/I399
- Healthy volunteer MRI data/DICOM/I400
- Healthy volunteer MRI data/DICOM/I401
- Healthy volunteer MRI data/DICOM/I402
- Healthy volunteer MRI data/DICOM/I403
- Healthy volunteer MRI data/DICOM/I404
- Healthy volunteer MRI data/DICOM/I405
- Healthy volunteer MRI data/DICOM/I406
- Healthy volunteer MRI data/DICOM/I407
- Healthy volunteer MRI data/DICOM/I408
- Healthy volunteer MRI data/DICOM/I409
- Healthy volunteer MRI data/DICOM/I410
- Healthy volunteer MRI data/DICOM/I411
- Healthy volunteer MRI data/DICOM/I412
- Healthy volunteer MRI data/DICOM/I413
- Healthy volunteer MRI data/DICOM/I414
- Healthy volunteer MRI data/DICOM/I415
- Healthy volunteer MRI data/DICOM/I416
- Healthy volunteer MRI data/DICOM/I417
- Healthy volunteer MRI data/DICOM/I418
- Healthy volunteer MRI data/DICOM/I419
- Healthy volunteer MRI data/DICOM/I420
- Healthy volunteer MRI data/DICOM/I421
- Healthy volunteer MRI data/DICOM/I422
- Healthy volunteer MRI data/DICOM/I423
- Healthy volunteer MRI data/DICOM/I424
- Healthy volunteer MRI data/DICOM/I425
- Healthy volunteer MRI data/DICOM/I426
- Healthy volunteer MRI data/DICOM/I427
- Healthy volunteer MRI data/DICOM/I428
- Healthy volunteer MRI data/DICOM/I452
- Healthy volunteer MRI data/DICOM/I453
- Healthy volunteer MRI data/DICOM/I454
- Healthy volunteer MRI data/DICOM/I455
- Healthy volunteer MRI data/DICOM/I456
- Healthy volunteer MRI data/DICOM/I457
- Healthy volunteer MRI data/DICOM/I458
- Healthy volunteer MRI data/DICOM/I459
- Healthy volunteer MRI data/DICOM/I460
- Healthy volunteer MRI data/DICOM/I461
- Healthy volunteer MRI data/DICOM/I462
- Healthy volunteer MRI data/DICOM/I463
- Healthy volunteer MRI data/DICOM/I464
- Healthy volunteer MRI data/DICOM/I465
- Healthy volunteer MRI data/DICOM/I466
- Healthy volunteer MRI data/DICOM/I467
- Healthy volunteer MRI data/DICOM/I468
- Healthy volunteer MRI data/DICOM/I469
[truncated: 79 more entries]
